# Supplementary material for: First Record of Flower Bud Galls in Senega (Fabales: Polygalaceae): The Case of S. salasiana and Their Effect on Plant Reproduction
Source: Plants (Basel). 2025 Apr 29;14(9):1337. doi: 10.3390/plants14091337 (PMC12073542; doi:10.3390/plants14091337)
Supplement: Supplementary file 1 [file plants-14-01337-s001.zip]

Archive with 1 entries (1 files):
- plants-3582711-supplementary.pdf
